# Supplementary material for: Yield-stress transition in suspensions of deformable droplets
Source: Sci Adv. 2023 May 31;9(22):eadf8106. doi: 10.1126/sciadv.adf8106 (PMC10413676; doi:10.1126/sciadv.adf8106)
Supplement: Supplementary file 2 — Movies S1 to S4 [file sciadv.adf8106_movies_s1_to_s4.zip]

Archive with 4 entries (4 files):
- adf8106_Movie_S1.mov
- adf8106_Movie_S2.mp4
- adf8106_Movie_S3.mov
- adf8106_Movie_S4.mov
